# Supplementary material for: Spot on: A Laser Micromachining-Based Approach to Improve Dried Matrix Spot Preparation with Proof-of-Principle Analytical Demonstrations Using Ambient Ionization Mass Spectrometry
Source: Micromachines (Basel). 2026 Apr 30;17(5):559. doi: 10.3390/mi17050559 (PMC13209217; doi:10.3390/mi17050559)
Supplement: Supplementary file 1 [file micromachines-17-00559-s001.zip]

Archive with 10 entries (10 files):
- Supporting Information.pdf
- Video S1.mp4
- Video S2.mp4
- Video S3.mp4
- Video S4.mp4
- Video S5.mp4
- Video S6.mp4
- Video S7.mp4
- File S1 - DMS Holder Base.stl
- File S2 - DMS Holder Clamp.stl
